# Supplementary material for: 2-Imi­niumyl-1,3-diazepane-4-carboxyl­ate
Source: Acta Crystallogr Sect E Struct Rep Online. 2010 Dec 4;67(Pt 1):o10. doi: 10.1107/S1600536810049676 (PMC3050370; doi:10.1107/S1600536810049676)
Supplement: Supplementary file 2 [file e-67-00o10-Isup2.hkl]

# 
# h,k,l, Fc-squared, Fo-squared, sigma(Fo-squared) and status flag 
# 
data_I
_shelx_title ' a in P2(1)2(1)2(1)' 
_shelx_refln_list_code          4 
_shelx_F_calc_maximum       80.42 
_exptl_crystal_F_000       336.00 
_reflns_d_resolution_high  0.8364 
 
loop_ 
 _symmetry_equiv_pos_as_xyz 
 'x, y, z' 
 '-x+1/2, -y, z+1/2' 
 '-x, y+1/2, -z+1/2' 
 'x+1/2, -y+1/2, -z' 
 
_cell_length_a     6.1740 
_cell_length_b     8.7979 
_cell_length_c    14.2036 
_cell_angle_alpha  90.000 
_cell_angle_beta   90.000 
_cell_angle_gamma  90.000 
 
_shelx_F_squared_multiplier     1.000 
 
loop_ 
 _refln_index_h 
 _refln_index_k 
 _refln_index_l 
 _refln_F_squared_calc 
 _refln_F_squared_meas 
 _refln_F_squared_sigma 
 _refln_observed_status 
   2   0   0      349.61      297.24      8.38 o 
   4   0   0        0.37       -0.09      2.09 o 
   6   0   0        0.04       -2.46      2.46 o 
   1   1   0     6468.02     5932.55     32.43 o 
   2   1   0     1286.00     1324.62      9.41 o 
   3   1   0        8.67       11.07      0.80 o 
   4   1   0        6.25        7.84      1.52 o 
   5   1   0      269.87      290.82      9.01 o 
   6   1   0       75.45       63.31     10.30 o 
   7   1   0        0.01        7.47      2.95 o 
   0   2   0      524.78      509.10      6.31 o 
   1   2   0     1402.36     1267.69      8.06 o 
   2   2   0        2.41        0.45      0.64 o 
   3   2   0       60.94       50.22      1.54 o 
   4   2   0      340.98      353.23      5.64 o 
   5   2   0        2.18        4.98      2.23 o 
   6   2   0       58.62       58.68      9.12 o 
   7   2   0        1.45        1.98      2.76 o 
   1   3   0       50.53       62.91      1.45 o 
   2   3   0      428.16      392.71      3.93 o 
   3   3   0       18.23       26.98      1.27 o 
   4   3   0        0.05        5.08      1.31 o 
   5   3   0      146.57      155.80      6.67 o 
   6   3   0        1.23       -0.16      2.06 o 
   7   3   0        0.00       -3.08      3.43 o 
   0   4   0      789.66      893.91     11.32 o 
   1   4   0        3.73        5.63      0.83 o 
   2   4   0       46.66       51.13      1.50 o 
   3   4   0       18.06       21.66      1.21 o 
   4   4   0       78.86       90.36      3.54 o 
   5   4   0       74.28       82.66      8.11 o 
   6   4   0       10.55       19.46      5.62 o 
   1   5   0      131.44      156.32      4.01 o 
   2   5   0      157.18      141.17      2.81 o 
   3   5   0        9.71       10.91      1.33 o 
   4   5   0      104.44       99.07      4.77 o 
   5   5   0       82.60       75.79      7.98 o 
   6   5   0        1.17        1.67      3.29 o 
   0   6   0      156.89      186.15      7.67 o 
   1   6   0       22.18       23.35      2.22 o 
   2   6   0        5.01        2.46      1.08 o 
   3   6   0        5.92        7.38      1.48 o 
   4   6   0      305.01      297.55     17.29 o 
   5   6   0       32.90       31.67      6.04 o 
   6   6   0        0.15        0.22      3.76 o 
   1   7   0      435.34      415.54      9.19 o 
   2   7   0      107.04      111.69      4.29 o 
   3   7   0       13.06       14.79      1.96 o 
   4   7   0        7.53        6.28      2.70 o 
   5   7   0        0.14        0.07      3.22 o 
   0   8   0      295.25      292.68     11.57 o 
   1   8   0        5.54        4.87      1.70 o 
   2   8   0       73.81       72.10      4.25 o 
   3   8   0       12.77       17.93      2.70 o 
   4   8   0        2.83        4.70      2.28 o 
   1   9   0        0.44       -0.63      1.36 o 
   2   9   0        5.07        5.02      1.97 o 
   3   9   0        3.07        5.03      3.24 o 
   0  10   0        9.89        6.45      3.34 o 
   1  10   0        7.35        5.55      4.70 o 
   2  10   0        6.64        7.24      2.49 o 
   1   0   1       84.81      167.19      4.56 o 
   2   0   1       50.27       39.96      2.27 o 
   3   0   1      300.39      268.87      6.57 o 
   4   0   1      208.70      189.53      8.23 o 
   5   0   1        0.39        1.06      1.43 o 
   6   0   1       43.28       43.82      6.67 o 
   7   0   1        0.54        0.47      2.92 o 
   0   1   1       23.26       30.44      0.94 o 
   1   1   1     2193.59     2293.99      9.37 o 
   2   1   1     1022.03      994.11      5.29 o 
   3   1   1       57.64       58.93      1.09 o 
   4   1   1       12.12       10.77      1.34 o 
   5   1   1       17.17       15.66      1.76 o 
   6   1   1       21.84       20.94      2.57 o 
   7   1   1        3.19        3.92      2.05 o 
   0   2   1     3444.32     3294.47     26.65 o 
   1   2   1     1970.52     1917.29      8.49 o 
   2   2   1       90.50       80.70      1.72 o 
   3   2   1      453.12      491.54      3.49 o 
   4   2   1      159.77      173.17      2.39 o 
   5   2   1      117.95      116.09      8.17 o 
   6   2   1       19.99       22.11      2.60 o 
   7   2   1        0.59        0.78      1.78 o 
   0   3   1       89.19       84.90      1.60 o 
   1   3   1      457.87      463.99      3.15 o 
   2   3   1       70.20       47.45      0.97 o 
   3   3   1        2.57        2.63      0.45 o 
   4   3   1       42.51       39.88      1.45 o 
   5   3   1       24.37       24.86      2.30 o 
   6   3   1       56.09       58.92      4.28 o 
   7   3   1       10.62        9.89      3.61 o 
   0   4   1      200.49      202.21      3.20 o 
   1   4   1      180.07      196.57      2.04 o 
   2   4   1      408.25      411.16      3.33 o 
   3   4   1      119.07      111.98      1.64 o 
   4   4   1       17.05       16.15      1.59 o 
   5   4   1       40.88       33.51      3.07 o 
   6   4   1        0.78        0.30      2.35 o 
   0   5   1       51.96       39.36      3.08 o 
   1   5   1      105.54      113.61      2.07 o 
   2   5   1       62.52       61.92      1.55 o 
   3   5   1       65.03       59.49      1.65 o 
   4   5   1       64.50       63.44      2.81 o 
   5   5   1        6.97        7.39      2.78 o 
   6   5   1        9.17        8.98      4.94 o 
   0   6   1       10.31       11.63      1.80 o 
   1   6   1        8.71        8.25      0.91 o 
   2   6   1      140.69      145.89      2.90 o 
   3   6   1       78.77       72.37      2.94 o 
   4   6   1       15.72       17.18      1.92 o 
   5   6   1        9.86        5.10      2.68 o 
   6   6   1        6.67        4.63      2.99 o 
   0   7   1        1.60        1.53      1.28 o 
   1   7   1       47.85       50.50      2.36 o 
   2   7   1       37.55       42.91      2.53 o 
   3   7   1       44.79       40.08      2.52 o 
   4   7   1       18.27       18.82      2.12 o 
   5   7   1        5.66        5.00      2.84 o 
   0   8   1        5.08        2.38      1.54 o 
   1   8   1      102.04      102.88      3.44 o 
   2   8   1        4.02        1.65      1.09 o 
   3   8   1       48.61       46.21      2.36 o 
   4   8   1       13.95       11.01      2.49 o 
   0   9   1       67.54       85.84      7.05 o 
   1   9   1       34.70       36.01      2.52 o 
   2   9   1       37.26       36.60      2.52 o 
   3   9   1        1.73        0.52      1.20 o 
   0  10   1        6.60        7.49      2.33 o 
   1  10   1       11.74       14.47      2.07 o 
   2  10   1       12.29       16.18      2.21 o 
   0   0   2      274.72      303.51      4.31 o 
   1   0   2       62.24       67.09      1.19 o 
   2   0   2      145.66      155.41      3.47 o 
   3   0   2     1856.15     1806.38     24.15 o 
   4   0   2      244.16      219.32      5.61 o 
   5   0   2      245.22      256.15      6.83 o 
   6   0   2        7.03        7.97      2.72 o 
   7   0   2        0.73        3.81      2.71 o 
   0   1   2     2231.59     2033.07     22.41 o 
   1   1   2     2650.92     2738.79     12.15 o 
   2   1   2     2519.00     2543.53     11.27 o 
   3   1   2      485.74      459.58      3.68 o 
   4   1   2       31.52       32.79      1.70 o 
   5   1   2       20.38       26.63      2.12 o 
   6   1   2       19.24       24.03      2.67 o 
   7   1   2       21.34       21.36      2.90 o 
   0   2   2     1008.95      895.36     16.06 o 
   1   2   2     2768.50     2741.45     13.16 o 
   2   2   2        4.75        7.09      0.56 o 
   3   2   2      491.18      510.08      3.55 o 
   4   2   2       11.20       11.12      1.68 o 
   5   2   2       55.81       47.63      3.10 o 
   6   2   2        3.61        1.44      1.69 o 
   7   2   2       19.39       25.28      3.68 o 
   0   3   2        1.76        3.42      0.56 o 
   1   3   2       61.24       60.95      1.16 o 
   2   3   2      584.38      626.05      3.97 o 
   3   3   2       45.81       45.24      1.14 o 
   4   3   2       56.31       48.73      1.74 o 
   5   3   2       16.32       15.12      2.23 o 
   6   3   2        8.24       12.56      2.63 o 
   7   3   2       12.85       15.11      3.11 o 
   0   4   2      108.73       90.98      2.03 o 
   1   4   2      399.90      369.31      3.30 o 
   2   4   2        8.98       10.18      0.62 o 
   3   4   2      229.31      245.41      3.26 o 
   4   4   2       38.23       46.87      1.75 o 
   5   4   2        7.22        1.58      2.41 o 
   6   4   2       20.86       16.50      3.57 o 
   0   5   2       60.72       55.68      2.35 o 
   1   5   2      105.96      106.95      2.04 o 
   2   5   2      176.46      176.03      2.45 o 
   3   5   2        2.23        1.47      0.60 o 
   4   5   2       91.04       83.49      2.74 o 
   5   5   2       17.91       20.23      3.59 o 
   6   5   2        6.92       10.70      3.49 o 
   0   6   2      113.27      100.37      4.08 o 
   1   6   2      337.37      333.74      4.84 o 
   2   6   2       45.96       39.22      1.57 o 
   3   6   2      102.82      101.16      2.59 o 
   4   6   2       44.01       45.21      2.31 o 
   5   6   2        5.24        6.21      2.05 o 
   6   6   2        2.18        3.52      2.79 o 
   0   7   2        3.14        8.40      1.81 o 
   1   7   2       31.17       30.81      1.77 o 
   2   7   2       94.29      101.19      2.94 o 
   3   7   2       89.85       89.53      2.65 o 
   4   7   2       60.71       64.77      3.64 o 
   5   7   2       18.70       18.98      2.86 o 
   0   8   2       48.21       52.91      3.78 o 
   1   8   2        7.95        9.22      1.50 o 
   2   8   2       30.20       35.81      2.38 o 
   3   8   2       58.32       62.18      2.67 o 
   4   8   2        0.75       -0.03      1.46 o 
   0   9   2        2.45        3.09      1.82 o 
   1   9   2       21.24       21.18      2.11 o 
   2   9   2       48.81       55.96      3.04 o 
   3   9   2        3.50        1.18      1.40 o 
   0  10   2        2.62        3.53      2.04 o 
   1  10   2       17.85       13.04      1.99 o 
   2  10   2        4.08        4.43      1.59 o 
   1   0   3      104.47       92.23      1.61 o 
   2   0   3      620.18      618.96      8.01 o 
   3   0   3      175.56      178.59      4.57 o 
   4   0   3       38.33       49.26      2.96 o 
   5   0   3       48.98       52.42      3.50 o 
   6   0   3       19.89       16.49      3.32 o 
   7   0   3        0.75        0.69      3.18 o 
   0   1   3       46.42       42.46      1.13 o 
   1   1   3     1060.94     1037.50      4.98 o 
   2   1   3       44.50       57.94      1.47 o 
   3   1   3       31.39       23.14      0.88 o 
   4   1   3      121.37      118.69      3.95 o 
   5   1   3        1.65        1.97      1.21 o 
   6   1   3       19.85       23.12      2.64 o 
   7   1   3       37.52       45.14      3.79 o 
   0   2   3      725.83      708.93      5.83 o 
   1   2   3      766.23      776.38      4.52 o 
   2   2   3      273.67      302.02      2.56 o 
   3   2   3      258.84      269.77      2.40 o 
   4   2   3      232.90      223.54      3.48 o 
   5   2   3       33.89       36.39      2.37 o 
   6   2   3        5.77        8.20      1.96 o 
   7   2   3        0.19       -0.90      2.39 o 
   0   3   3      115.80       93.69      1.77 o 
   1   3   3      661.12      672.85      4.73 o 
   2   3   3      334.34      344.73      2.70 o 
   3   3   3      423.29      405.63      3.64 o 
   4   3   3        0.44        0.09      0.68 o 
   5   3   3       20.45       19.20      2.06 o 
   6   3   3       21.00       20.74      3.06 o 
   0   4   3      165.43      166.32      2.95 o 
   1   4   3       47.22       41.94      1.30 o 
   2   4   3      193.31      200.38      2.43 o 
   3   4   3       38.53       37.19      1.52 o 
   4   4   3       46.68       40.69      1.94 o 
   5   4   3       51.71       53.39      3.04 o 
   6   4   3        8.56        5.07      2.20 o 
   0   5   3      823.77      801.97     12.22 o 
   1   5   3      121.83      114.53      2.03 o 
   2   5   3        4.02        4.49      0.73 o 
   3   5   3       92.48       99.42      2.17 o 
   4   5   3        4.45        4.91      1.24 o 
   5   5   3        4.51        6.29      1.98 o 
   6   5   3        0.72        0.76      2.48 o 
   0   6   3       14.63       17.20      3.14 o 
   1   6   3       99.12       93.18      2.57 o 
   2   6   3        2.87        3.40      0.75 o 
   3   6   3       19.55       23.05      1.42 o 
   4   6   3       53.73       64.27      3.11 o 
   5   6   3        7.10        5.31      1.98 o 
   0   7   3        2.13       -1.37      1.61 o 
   1   7   3       55.46       51.70      2.46 o 
   2   7   3       38.85       38.87      2.03 o 
   3   7   3       33.14       26.48      2.09 o 
   4   7   3        5.40        4.03      1.43 o 
   5   7   3        4.16        7.35      2.29 o 
   0   8   3      125.76      142.13      8.13 o 
   1   8   3        8.79        5.34      1.36 o 
   2   8   3      111.73      112.99      4.57 o 
   3   8   3       25.84       22.13      2.18 o 
   4   8   3        1.80        0.44      1.62 o 
   0   9   3       16.54       15.83      2.77 o 
   1   9   3       39.38       47.42      2.87 o 
   2   9   3       30.40       29.71      2.76 o 
   3   9   3       20.37       20.12      4.01 o 
   0  10   3        7.32        8.17      3.57 o 
   1  10   3        0.29       -0.06      1.20 o 
   0   0   4       23.08       13.75      2.08 o 
   1   0   4      114.43      129.04      1.97 o 
   2   0   4      415.30      441.25      4.28 o 
   3   0   4      571.94      525.13      8.68 o 
   4   0   4       48.95       48.14      3.06 o 
   5   0   4        1.47        1.95      2.66 o 
   6   0   4        0.40        0.01      2.05 o 
   7   0   4       11.63        7.48      3.27 o 
   0   1   4     2441.12     2453.41     21.29 o 
   1   1   4      234.41      213.52      1.65 o 
   2   1   4     1672.22     1666.98      9.26 o 
   3   1   4      178.02      184.22      3.36 o 
   4   1   4       74.23       74.36      2.54 o 
   5   1   4       12.40       15.93      2.12 o 
   6   1   4        9.58       10.53      2.14 o 
   7   1   4        2.83        3.23      1.95 o 
   0   2   4      231.83      231.28      3.22 o 
   1   2   4      531.17      537.07      6.70 o 
   2   2   4      227.85      227.86      2.19 o 
   3   2   4       22.89       20.14      1.15 o 
   4   2   4      307.73      298.63      4.16 o 
   5   2   4      148.37      133.52      4.45 o 
   6   2   4       11.23       10.66      3.55 o 
   7   2   4        2.56        3.44      2.40 o 
   0   3   4      469.96      438.53      4.62 o 
   1   3   4      648.44      707.31      5.32 o 
   2   3   4      272.43      239.20      2.54 o 
   3   3   4      112.13      124.12      2.17 o 
   4   3   4      233.41      230.77      4.41 o 
   5   3   4       17.14       14.04      1.90 o 
   6   3   4       17.63       14.73      6.44 o 
   0   4   4     2051.07     2067.18     16.33 o 
   1   4   4       96.21       76.89      1.73 o 
   2   4   4      305.58      308.59      3.13 o 
   3   4   4       18.83       18.50      1.21 o 
   4   4   4       28.51       25.51      2.11 o 
   5   4   4       72.91       70.85      4.58 o 
   6   4   4        1.35        1.64      1.97 o 
   0   5   4       30.79       42.65      2.72 o 
   1   5   4       53.28       58.91      1.66 o 
   2   5   4      182.37      184.78      2.84 o 
   3   5   4       26.26       25.72      1.47 o 
   4   5   4       73.59       70.11      2.81 o 
   5   5   4        7.22        7.47      1.79 o 
   6   5   4        4.48        4.07      2.87 o 
   0   6   4       76.90       82.44      3.93 o 
   1   6   4       16.06       21.61      2.00 o 
   2   6   4       22.50       18.86      1.30 o 
   3   6   4       80.41       77.55      2.50 o 
   4   6   4       12.11       15.46      1.94 o 
   5   6   4        2.61        3.79      1.89 o 
   0   7   4        9.09        5.89      1.81 o 
   1   7   4        4.47        1.35      0.99 o 
   2   7   4       62.86       58.51      2.61 o 
   3   7   4        7.54        5.70      1.40 o 
   4   7   4       26.52       27.55      2.82 o 
   5   7   4       15.47       15.19      3.16 o 
   0   8   4       44.15       43.91      3.62 o 
   1   8   4       27.30       31.14      2.83 o 
   2   8   4        3.06        2.74      1.12 o 
   3   8   4       43.51       46.39      2.82 o 
   4   8   4        4.56        2.73      1.83 o 
   0   9   4        0.33       -0.10      1.43 o 
   1   9   4       13.58       15.94      1.98 o 
   2   9   4       33.11       28.89      3.75 o 
   3   9   4       15.13       21.46      2.36 o 
   0  10   4       10.44       13.64      2.91 o 
   1  10   4       13.27       10.59      1.95 o 
   1   0   5     1986.61     2056.12     13.34 o 
   2   0   5      461.77      482.85      4.80 o 
   3   0   5        6.06        4.92      0.97 o 
   4   0   5      216.14      201.37      8.06 o 
   5   0   5       51.50       51.54      4.30 o 
   6   0   5        2.35       -0.30      2.25 o 
   7   0   5        3.74        2.05      2.78 o 
   0   1   5       43.98       35.67      1.28 o 
   1   1   5     1002.54     1003.33      5.31 o 
   2   1   5       44.33       52.25      1.08 o 
   3   1   5      322.06      298.51      3.96 o 
   4   1   5      251.18      253.44      5.45 o 
   5   1   5       49.66       51.41      3.05 o 
   6   1   5       83.10       88.24      5.20 o 
   7   1   5        2.88        0.82      2.19 o 
   0   2   5       31.09       39.27      1.37 o 
   1   2   5      210.28      194.81      2.57 o 
   2   2   5      117.48      115.40      1.97 o 
   3   2   5       50.70       50.40      1.42 o 
   4   2   5       63.30       53.75      2.16 o 
   5   2   5       77.74       79.65      3.01 o 
   6   2   5        3.16        3.60      1.95 o 
   0   3   5       26.54       26.38      1.30 o 
   1   3   5       92.77       93.61      2.93 o 
   2   3   5      164.30      181.58      2.28 o 
   3   3   5       16.46       17.54      1.13 o 
   4   3   5       46.84       54.53      2.22 o 
   5   3   5        8.64        8.18      1.62 o 
   6   3   5       76.51       79.76      4.98 o 
   0   4   5       31.21       39.72      2.20 o 
   1   4   5      222.79      222.16      3.26 o 
   2   4   5        4.25        7.90      0.86 o 
   3   4   5       70.96       76.99      2.12 o 
   4   4   5      146.45      153.96      5.00 o 
   5   4   5       47.43       49.22      3.13 o 
   6   4   5        7.13        6.84      2.44 o 
   0   5   5       25.22       30.65      2.50 o 
   1   5   5      153.28      155.35      3.31 o 
   2   5   5      219.05      202.06      3.24 o 
   3   5   5       80.70       88.33      2.40 o 
   4   5   5       72.50       73.74      2.94 o 
   5   5   5        5.16        5.97      1.70 o 
   6   5   5        2.61        3.17      3.02 o 
   0   6   5       19.63       18.40      2.30 o 
   1   6   5       57.63       57.65      2.47 o 
   2   6   5       14.87       13.18      1.28 o 
   3   6   5      117.86      117.09      3.04 o 
   4   6   5        4.12        4.43      1.43 o 
   5   6   5       27.47       26.54      3.23 o 
   0   7   5       81.33       76.63      4.25 o 
   1   7   5       30.18       25.54      2.00 o 
   2   7   5        2.28        2.04      1.00 o 
   3   7   5       30.97       23.90      2.11 o 
   4   7   5        4.98        7.95      2.02 o 
   5   7   5       13.91       19.36      3.72 o 
   0   8   5        3.55        2.41      1.66 o 
   1   8   5        3.61       -0.40      0.96 o 
   2   8   5       12.91       13.13      1.58 o 
   3   8   5       22.73       23.56      2.58 o 
   4   8   5        1.98        0.92      1.72 o 
   0   9   5        0.00        0.33      1.57 o 
   1   9   5       18.67       15.73      2.01 o 
   2   9   5       19.89       18.96      2.21 o 
   3   9   5        1.62        1.35      1.42 o 
   0  10   5       23.28       28.62      6.81 o 
   0   0   6     2572.98     2807.99     30.88 o 
   1   0   6      906.75      960.11      8.50 o 
   2   0   6        5.64        8.43      0.79 o 
   3   0   6        5.03        2.76      1.12 o 
   4   0   6       29.76       29.83      3.57 o 
   5   0   6       19.49       16.23      2.98 o 
   6   0   6        0.59        3.03      2.34 o 
   0   1   6      356.37      358.11      4.94 o 
   1   1   6      722.53      734.23      5.10 o 
   2   1   6       65.70       65.54      1.32 o 
   3   1   6      192.11      198.65      3.58 o 
   4   1   6        9.04        6.80      1.14 o 
   5   1   6       18.82       18.12      1.88 o 
   6   1   6       11.57        9.34      2.05 o 
   0   2   6       85.96       95.17      1.97 o 
   1   2   6      250.26      248.13      2.51 o 
   2   2   6      631.77      682.09      4.84 o 
   3   2   6       45.12       48.89      1.66 o 
   4   2   6      145.37      135.48      4.14 o 
   5   2   6       19.10       17.30      2.02 o 
   6   2   6        5.75        5.54      2.18 o 
   0   3   6      237.58      274.34      4.53 o 
   1   3   6      565.36      590.37      5.12 o 
   2   3   6      471.93      487.48      4.62 o 
   3   3   6      193.84      203.48      3.28 o 
   4   3   6      134.26      132.24      3.55 o 
   5   3   6       86.05       88.94      3.80 o 
   6   3   6        7.35        7.04      2.46 o 
   0   4   6      553.26      563.24      8.54 o 
   1   4   6       29.11       26.25      1.30 o 
   2   4   6       48.53       43.52      1.74 o 
   3   4   6      154.74      149.13      2.98 o 
   4   4   6       35.52       31.99      2.11 o 
   5   4   6       36.38       38.60      2.63 o 
   6   4   6        1.76        2.77      2.18 o 
   0   5   6       26.64       30.15      2.28 o 
   1   5   6       59.22       58.52      2.47 o 
   2   5   6       30.61       28.27      1.38 o 
   3   5   6      135.05      127.91      3.28 o 
   4   5   6        9.72       10.31      1.74 o 
   5   5   6       46.46       45.31      2.74 o 
   0   6   6       22.40       13.11      2.47 o 
   1   6   6        2.91        2.80      1.03 o 
   2   6   6        2.55        2.44      0.89 o 
   3   6   6       26.07       31.82      2.05 o 
   4   6   6       42.69       42.58      2.62 o 
   5   6   6        5.87        5.86      2.24 o 
   0   7   6        0.02        0.27      1.27 o 
   1   7   6       79.24       73.34      2.97 o 
   2   7   6       37.25       35.97      1.95 o 
   3   7   6       14.81       12.19      1.79 o 
   4   7   6        5.85        6.35      1.97 o 
   0   8   6      144.03      142.65     11.83 o 
   1   8   6        2.96        3.68      1.64 o 
   2   8   6        8.83        9.18      1.61 o 
   3   8   6       15.90       17.82      2.17 o 
   4   8   6        0.52       -0.39      1.69 o 
   0   9   6       37.87       45.01      4.12 o 
   1   9   6       11.89        7.59      1.65 o 
   2   9   6        3.05        3.50      1.43 o 
   1   0   7      802.59      820.55      8.78 o 
   2   0   7        0.34        0.54      0.57 o 
   3   0   7       19.04       14.79      1.97 o 
   4   0   7       53.26       62.57      4.37 o 
   5   0   7       30.10       32.45      6.94 o 
   6   0   7       12.95       18.05      3.63 o 
   0   1   7      376.90      399.66      5.59 o 
   1   1   7      116.55      127.50      2.04 o 
   2   1   7      111.52      109.92      1.84 o 
   3   1   7      175.34      178.68      4.35 o 
   4   1   7       16.67       18.11      1.71 o 
   5   1   7       43.22       42.16      2.50 o 
   6   1   7       10.02       10.16      2.87 o 
   0   2   7        6.29       11.42      0.99 o 
   1   2   7        0.61        1.50      0.49 o 
   2   2   7       10.59       12.21      0.94 o 
   3   2   7       91.18       96.57      2.49 o 
   4   2   7      101.16      107.45      4.81 o 
   5   2   7       30.50       30.67      2.53 o 
   6   2   7       23.39       21.61      3.42 o 
   0   3   7       37.94       44.11      1.92 o 
   1   3   7      104.71      110.60      2.01 o 
   2   3   7       31.34       34.12      1.93 o 
   3   3   7       26.99       25.58      1.70 o 
   4   3   7        6.96        7.84      1.35 o 
   5   3   7       19.53       19.24      2.26 o 
   6   3   7        8.32        7.90      2.51 o 
   0   4   7      115.09      114.50      3.74 o 
   1   4   7      187.35      203.16      3.36 o 
   2   4   7      136.78      142.03      2.61 o 
   3   4   7       32.35       37.08      2.16 o 
   4   4   7        0.24        1.16      1.04 o 
   5   4   7        4.83        3.04      1.33 o 
   6   4   7        8.85        6.82      3.82 o 
   0   5   7       68.63       70.36      3.44 o 
   1   5   7       23.80       26.15      1.80 o 
   2   5   7        7.90        4.90      1.00 o 
   3   5   7       76.17       78.17      2.59 o 
   4   5   7       91.24       87.09      3.34 o 
   5   5   7       61.96       61.68      3.17 o 
   0   6   7       11.03       17.93      4.28 o 
   1   6   7       79.75       84.77      3.09 o 
   2   6   7      115.80      118.22      3.85 o 
   3   6   7       63.35       57.51      2.68 o 
   4   6   7       42.64       43.85      3.02 o 
   5   6   7       35.04       34.76      2.71 o 
   0   7   7       75.41       72.40      4.50 o 
   1   7   7       19.47       23.56      2.68 o 
   2   7   7       83.25       83.09      5.28 o 
   3   7   7       36.08       28.19      2.61 o 
   4   7   7        6.82        9.14      2.26 o 
   0   8   7        9.13        3.78      1.95 o 
   1   8   7       33.46       34.33      2.57 o 
   2   8   7       11.10       15.53      2.33 o 
   3   8   7        9.28       10.44      2.39 o 
   0   9   7        0.35       -0.69      1.67 o 
   1   9   7        1.09        2.97      1.46 o 
   2   9   7       12.08       11.28      2.25 o 
   0   0   8      329.05      322.81      7.41 o 
   1   0   8       12.34       12.60      1.30 o 
   2   0   8       42.82       35.92      1.62 o 
   3   0   8        0.91        3.13      1.49 o 
   4   0   8       62.16       68.16      5.08 o 
   5   0   8        1.17       -1.08      1.80 o 
   6   0   8        2.47        3.54      2.49 o 
   0   1   8      168.36      212.19      4.73 o 
   1   1   8      166.14      171.09      2.40 o 
   2   1   8       37.97       40.45      1.84 o 
   3   1   8      190.77      196.22      4.02 o 
   4   1   8       22.25       23.80      1.92 o 
   5   1   8       56.94       59.49      3.11 o 
   6   1   8        1.92        2.53      2.07 o 
   0   2   8      830.18      826.20      8.06 o 
   1   2   8      516.01      549.91      5.03 o 
   2   2   8       23.25       23.39      1.34 o 
   3   2   8        1.95        1.55      1.40 o 
   4   2   8        4.39        5.33      1.47 o 
   5   2   8        0.03       -1.17      1.17 o 
   6   2   8        1.48       -0.30      1.85 o 
   0   3   8       55.06       51.32      1.92 o 
   1   3   8        1.26        5.05      0.75 o 
   2   3   8      357.39      367.45      4.06 o 
   3   3   8       71.20       66.55      2.73 o 
   4   3   8      123.70      130.38      4.31 o 
   5   3   8       15.90       18.09      2.80 o 
   6   3   8       29.71       32.49      3.90 o 
   0   4   8       13.17        6.20      1.41 o 
   1   4   8       10.47       11.49      1.28 o 
   2   4   8       55.41       58.53      1.94 o 
   3   4   8      155.32      172.11      4.78 o 
   4   4   8      112.01      110.19      3.65 o 
   5   4   8       97.47       93.31      4.20 o 
   0   5   8        0.80        0.28      1.23 o 
   1   5   8      182.29      191.86      4.41 o 
   2   5   8      105.33      115.00      3.14 o 
   3   5   8        3.11        5.79      1.37 o 
   4   5   8        4.28        3.81      1.40 o 
   5   5   8        1.44       -0.01      1.19 o 
   0   6   8       76.09       83.43      4.50 o 
   1   6   8       62.77       52.62      2.68 o 
   2   6   8        1.39        0.42      1.32 o 
   3   6   8        6.43        5.39      1.61 o 
   4   6   8       15.66       13.75      2.22 o 
   0   7   8        3.28        2.51      1.68 o 
   1   7   8       24.72       22.27      2.11 o 
   2   7   8        8.62        7.49      1.65 o 
   3   7   8        1.35        0.21      1.31 o 
   4   7   8        1.65        4.01      1.92 o 
   0   8   8       11.46        9.28      2.52 o 
   1   8   8       16.99       14.13      2.54 o 
   2   8   8       10.42        8.03      1.96 o 
   3   8   8        4.61        3.85      2.41 o 
   0   9   8        9.87        9.40      2.61 o 
   1   9   8       19.17       20.82      2.37 o 
   1   0   9      127.36      128.66      3.49 o 
   2   0   9        2.73        1.76      1.49 o 
   3   0   9      297.00      285.71     10.73 o 
   4   0   9        5.90        3.33      2.11 o 
   5   0   9       49.11       45.22      7.71 o 
   6   0   9        1.87        2.43      2.57 o 
   0   1   9      177.81      183.82      4.67 o 
   1   1   9       73.65       75.74      1.84 o 
   2   1   9       42.13       40.21      1.98 o 
   3   1   9        3.30        3.13      1.32 o 
   4   1   9      137.05      137.73      3.94 o 
   5   1   9        2.13        2.02      1.43 o 
   6   1   9        3.26        6.16      2.36 o 
   0   2   9      175.72      175.55      3.90 o 
   1   2   9      197.20      190.79      3.33 o 
   2   2   9       89.18       82.40      2.43 o 
   3   2   9       26.30       26.75      2.30 o 
   4   2   9       27.30       26.15      2.44 o 
   5   2   9       14.65       20.45      2.39 o 
   6   2   9       17.02       20.04      6.12 o 
   0   3   9       16.31       15.54      1.83 o 
   1   3   9      123.18      124.65      2.46 o 
   2   3   9       35.04       33.96      1.74 o 
   3   3   9       51.22       49.93      4.35 o 
   4   3   9       87.57       83.99      3.78 o 
   5   3   9       27.67       24.10      2.58 o 
   0   4   9       27.24       34.72      2.94 o 
   1   4   9       38.88       41.12      1.87 o 
   2   4   9       50.45       56.88      2.37 o 
   3   4   9       43.89       37.34      2.33 o 
   4   4   9       10.83       11.82      1.73 o 
   5   4   9        0.46        2.86      1.66 o 
   0   5   9       25.85       34.24      3.13 o 
   1   5   9      305.36      298.16      6.08 o 
   2   5   9       21.08       18.88      1.92 o 
   3   5   9        9.24       13.60      1.98 o 
   4   5   9       21.73       24.35      2.28 o 
   5   5   9        2.83        2.46      1.50 o 
   0   6   9      279.25      296.98      8.59 o 
   1   6   9       27.94       24.50      2.55 o 
   2   6   9       17.72       16.70      2.19 o 
   3   6   9        1.93        5.67      1.60 o 
   4   6   9       25.09       30.93      2.92 o 
   0   7   9       75.83       73.54      4.78 o 
   1   7   9        5.06        7.24      1.54 o 
   2   7   9        2.31        2.54      1.40 o 
   3   7   9        7.23        3.90      1.88 o 
   0   8   9        2.44        2.76      2.04 o 
   1   8   9       18.81       14.51      2.09 o 
   2   8   9        6.35        5.48      1.97 o 
   0   0  10      104.22      112.51      6.94 o 
   1   0  10       14.31       12.36      1.80 o 
   2   0  10       42.92       45.37      4.04 o 
   3   0  10      202.75      217.70      8.99 o 
   4   0  10        3.52        3.55      2.14 o 
   5   0  10        0.37       -1.89      1.89 o 
   0   1  10      179.19      157.83      4.53 o 
   1   1  10      105.78      105.50      2.45 o 
   2   1  10      400.06      386.45      6.72 o 
   3   1  10       76.60       82.86      3.82 o 
   4   1  10        4.15        4.12      1.48 o 
   5   1  10       18.71       18.16      2.96 o 
   0   2  10       18.26       15.91      1.59 o 
   1   2  10       36.69       33.63      1.73 o 
   2   2  10      152.87      165.28      4.13 o 
   3   2  10      272.68      257.69      6.02 o 
   4   2  10       68.47       67.51      4.08 o 
   5   2  10        5.98        4.64      1.76 o 
   0   3  10       62.23       69.31      2.79 o 
   1   3  10      264.78      273.04      4.01 o 
   2   3  10      248.40      227.18      5.99 o 
   3   3  10       39.92       34.90      3.51 o 
   4   3  10       15.23       14.69      2.13 o 
   5   3  10        2.03        2.61      1.51 o 
   0   4  10      453.87      452.45     26.20 o 
   1   4  10      175.94      188.98      4.02 o 
   2   4  10      201.09      183.18      5.37 o 
   3   4  10       49.39       44.18      2.73 o 
   4   4  10        4.64        2.15      1.48 o 
   5   4  10       14.28       15.18      2.49 o 
   0   5  10       25.49       22.79      2.82 o 
   1   5  10       75.78       80.76      3.09 o 
   2   5  10      216.79      229.67      9.14 o 
   3   5  10        8.15        4.66      1.66 o 
   4   5  10        4.43        4.15      1.63 o 
   0   6  10       26.60       26.02      4.03 o 
   1   6  10        3.04        3.98      1.52 o 
   2   6  10        3.12        3.30      1.38 o 
   3   6  10       10.17        8.81      2.18 o 
   4   6  10       16.50       19.72      3.81 o 
   0   7  10       18.57       16.97      3.00 o 
   1   7  10        9.00        8.28      1.70 o 
   2   7  10        7.54        7.97      1.78 o 
   3   7  10        1.02        0.07      1.66 o 
   0   8  10        0.34       -0.63      1.89 o 
   1   8  10        0.07        1.35      1.38 o 
   2   8  10        2.79        1.56      1.55 o 
   1   0  11        9.67        8.48      2.06 o 
   2   0  11       11.37       11.80      3.77 o 
   3   0  11       64.08       52.88      6.65 o 
   4   0  11       16.44       19.58      5.98 o 
   5   0  11        0.05        1.81      3.34 o 
   0   1  11       18.96       18.62      2.03 o 
   1   1  11       34.38       32.72      1.78 o 
   2   1  11       41.73       47.33      5.00 o 
   3   1  11        5.92        1.58      4.16 o 
   4   1  11       36.77       30.71      2.75 o 
   5   1  11       13.85       15.94      2.40 o 
   0   2  11       36.75       46.71      2.55 o 
   1   2  11        4.30        4.18      1.14 o 
   2   2  11       27.47       25.23      2.60 o 
   3   2  11       17.70       20.90      2.62 o 
   4   2  11       29.41       33.88      2.85 o 
   5   2  11        0.72        1.31      1.61 o 
   0   3  11       44.35       44.71      4.78 o 
   1   3  11      268.46      267.15      5.40 o 
   2   3  11       82.76       79.44      4.00 o 
   3   3  11       43.02       40.63      3.27 o 
   4   3  11        1.97        1.10      1.34 o 
   5   3  11        5.53        3.85      1.82 o 
   0   4  11        7.42        8.41      2.04 o 
   1   4  11      167.99      160.95      4.22 o 
   2   4  11        1.08        0.29      1.07 o 
   3   4  11       75.22       80.43      5.00 o 
   4   4  11       14.15       10.90      2.11 o 
   0   5  11       12.72       12.61      2.49 o 
   1   5  11        0.44        0.34      1.01 o 
   2   5  11        8.96        7.15      1.57 o 
   3   5  11        2.25        1.77      1.75 o 
   4   5  11        1.19        3.39      2.01 o 
   0   6  11       27.32       30.44      3.55 o 
   1   6  11        7.63        6.86      1.55 o 
   2   6  11       19.12       15.91      2.13 o 
   3   6  11        2.76        0.85      1.73 o 
   0   7  11       17.89       17.21      3.03 o 
   1   7  11       46.38       48.41      3.07 o 
   2   7  11       20.64       23.65      2.94 o 
   0   8  11       41.59       42.32      4.49 o 
   0   0  12        1.17       -0.44      2.46 o 
   1   0  12       24.61       24.95      2.83 o 
   2   0  12        0.07       -0.59      2.37 o 
   3   0  12      110.85      104.87      9.27 o 
   4   0  12        6.00        5.59      3.75 o 
   0   1  12      133.51      131.30      4.57 o 
   1   1  12       20.63       21.67      2.87 o 
   2   1  12        8.97        8.12      2.00 o 
   3   1  12        1.60        0.36      1.47 o 
   4   1  12       28.03       27.82      3.08 o 
   5   1  12       11.09        6.37      2.00 o 
   0   2  12      193.60      183.50      8.91 o 
   1   2  12      153.56      144.22      5.45 o 
   2   2  12      171.12      167.71      5.68 o 
   3   2  12       33.08       37.93      3.37 o 
   4   2  12       15.50       13.86      2.24 o 
   5   2  12        5.16        9.13      2.16 o 
   0   3  12       16.87       13.52      3.18 o 
   1   3  12      279.05      269.42      7.90 o 
   2   3  12       73.37       65.70      3.91 o 
   3   3  12       47.03       51.58      3.76 o 
   4   3  12       20.36       16.31      2.39 o 
   0   4  12      175.71      188.02      6.86 o 
   1   4  12        9.60        8.33      2.18 o 
   2   4  12       60.57       62.13      5.05 o 
   3   4  12       32.38       45.44      4.69 o 
   4   4  12       25.86       23.53      3.14 o 
   0   5  12       70.35       72.95      4.73 o 
   1   5  12       49.73       45.85      2.76 o 
   2   5  12        3.97        3.86      2.03 o 
   3   5  12       80.46       80.84      4.87 o 
   0   6  12        1.33       -1.01      1.64 o 
   1   6  12       78.09       91.00      7.53 o 
   2   6  12        1.83        1.62      1.75 o 
   3   6  12        2.51        2.74      1.97 o 
   0   7  12        7.07        4.37      2.22 o 
   1   7  12       12.56       12.44      2.85 o 
   1   0  13       28.94       30.34      3.12 o 
   2   0  13        6.35        7.03      3.80 o 
   3   0  13        0.98        6.84      3.72 o 
   4   0  13        3.49        3.00      3.52 o 
   0   1  13        1.69        3.16      2.16 o 
   1   1  13       44.62       38.94      2.57 o 
   2   1  13       11.69       16.40      3.31 o 
   3   1  13       16.14       16.43      3.80 o 
   4   1  13        8.76        9.49      2.48 o 
   0   2  13       96.88      103.34      6.85 o 
   1   2  13        0.62        0.80      1.26 o 
   2   2  13       73.67       73.93      4.30 o 
   3   2  13        5.21        6.84      2.00 o 
   4   2  13        5.35        4.20      1.98 o 
   0   3  13       27.10       37.55      4.81 o 
   1   3  13       27.63       24.30      2.93 o 
   2   3  13        1.12        0.89      1.80 o 
   3   3  13       25.25       29.15      3.20 o 
   4   3  13       32.93       32.39      3.59 o 
   0   4  13      106.04       99.12      7.32 o 
   1   4  13       17.37       18.83      2.89 o 
   2   4  13       30.26       26.85      4.32 o 
   3   4  13       14.33       16.65      3.54 o 
   0   5  13       93.87       88.75      5.28 o 
   1   5  13       71.09       73.61      4.04 o 
   2   5  13        0.89        0.54      2.02 o 
   3   5  13        0.91        0.89      2.41 o 
   0   6  13       84.24       89.42      5.57 o 
   1   6  13       17.74       20.85      3.47 o 
   2   6  13       10.68       10.92      2.52 o 
   0   0  14      106.17      101.50      7.08 o 
   1   0  14       65.42       69.18      4.50 o 
   2   0  14      132.12      131.60     10.26 o 
   3   0  14       38.00       44.64      7.31 o 
   4   0  14        1.53        0.69      2.79 o 
   0   1  14      132.09      121.69      5.77 o 
   1   1  14       10.65        9.00      1.66 o 
   2   1  14       67.36       57.95      4.15 o 
   3   1  14       83.65       80.52      4.89 o 
   4   1  14        6.92        5.84      2.38 o 
   0   2  14       75.06       91.93      6.75 o 
   1   2  14       25.77       25.29      3.01 o 
   2   2  14       74.23       70.94      4.43 o 
   3   2  14        1.77        6.21      2.13 o 
   0   3  14        0.13        0.00      2.20 o 
   1   3  14        3.44       -0.37      1.51 o 
   2   3  14        9.01        8.13      2.92 o 
   3   3  14       11.25       11.19      3.15 o 
   0   4  14        0.23       -1.12      2.34 o 
   1   4  14        2.11        2.39      2.36 o 
   2   4  14       29.74       32.74      4.41 o 
   3   4  14       22.76       23.64      4.01 o 
   0   5  14        8.15        3.80      2.92 o 
   1   5  14        5.36        2.68      2.13 o 
   2   5  14       12.68       15.33      3.54 o 
   1   0  15       24.00       30.21      3.95 o 
   2   0  15        1.23        0.92      2.06 o 
   3   0  15       86.90       77.00      8.58 o 
   0   1  15        0.01        3.60      2.31 o 
   1   1  15        9.34        8.50      2.30 o 
   2   1  15       13.28       16.28      4.91 o 
   3   1  15       65.91       70.53      4.91 o 
   0   2  15        2.24        3.01      2.74 o 
   1   2  15       44.67       49.47      4.81 o 
   2   2  15        2.89        3.08      1.89 o 
   3   2  15       28.23       35.74      4.29 o 
   0   3  15        1.62        0.42      2.63 o 
   1   3  15       20.99       18.90      4.46 o 
   2   3  15        9.68       10.22      3.20 o 
   0   4  15        0.99       -0.76      2.44 o 
   1   4  15       18.47       20.17      3.20 o 
   2   4  15        9.42       16.15      3.86 o 
   0   0  16       22.68       12.37      3.63 o 
   1   0  16        1.59        0.13      2.91 o 
   2   0  16        5.74        5.04      2.72 o 
   0   1  16       64.02       66.69      6.50 o 
   1   1  16       31.84       32.46      5.98 o 
   2   1  16        6.21        5.31      2.39 o 
   0   2  16       11.84        9.60      3.66 o 
   1   2  16       37.18       38.14      4.62 o 
   2   2  16       19.85       16.32      3.62 o 
   0   3  16       14.48       14.65      4.13 o 
   1   3  16        1.11       -0.58      2.78 o 
                                                 
